# Supplementary material for: Training Proposal in Palliative Care for Primary Care Nurses in a Health Area in Spain
Source: Nurs Rep. 2023 Jun 11;13(2):890–901. doi: 10.3390/nursrep13020078 (PMC10301754; doi:10.3390/nursrep13020078)
Supplement: Supplementary file 1 [file nursrep-13-00078-s001.zip]

Archive with 1 entries (1 files):
- nursrep-2335143-supplementary.pdf
